# Supplementary material for: Spectroscopic and Theoretical Investigation of Water Binding in a Copper–Calcium Complex
Source: J Phys Chem A. 2025 Jul 24;129(31):7140–5. doi: 10.1021/acs.jpca.5c03616 (PMC12337137; doi:10.1021/acs.jpca.5c03616)
Supplement: Supplementary file 2 [file jp5c03616_si_002.xyz]

# Supporting Information for
# Spectroscopic and Theoretical Investigation of Water Binding in a Copper–Calcium Complex
# Noël de Kler, Aleksandr Y. Pereverzev, Jana Roithová*
# Department of Spectroscopy and Catalysis, Institute for Molecules and Materials, Radboud University, 6525 AJ Nijmegen, The Netherlands. E-mail: jana.roithova@ru.nl

# You can open this file using our opensource XYZ Viewer: https://js-elictes.github.io/RSI-MolKit-Viewer/

44
a.log | E(HF)=-3329.490356 | E(0K)=-3329.137933 | Imag=0 | Charge=1 | Multiplicity=2
6   3.004836   0.738630   -0.140223
6   3.885875   1.815045   -0.199191
6   3.421893   3.144207   -0.223248
6   2.073125   3.417840   -0.174268
6   1.133159   2.353223   -0.124297
6   1.604979   1.023501   -0.143329
6   -0.256078   2.661011   0.021289
7   -1.236294   1.817062   0.129591
6   -2.603103   2.305811   0.296060
6   -3.382068   1.274124   1.104435
7   -3.194708   -0.091128   0.540377
6   -3.964063   -0.269976   -0.722237
6   -3.288628   -1.258326   -1.667186
7   -1.949351   -0.754552   -2.012270
29   -1.110213   -0.156527   0.082634
8   0.804400   -0.035492   -0.129000
8   3.370503   -0.543048   -0.064508
8   -0.660415   -2.072129   0.491643
6   -3.597596   -1.107741   1.533244
20   1.588753   -2.096703   0.273195
8   2.929216   -2.563937   -1.605184
8   3.229905   -2.129060   1.952906
1   3.440996   -1.744716   -1.383014
1   3.728741   -2.384974   2.732565
1   3.696909   -1.404930   1.463607
1   -4.986642   -0.589168   -0.492389
1   -4.034532   0.696589   -1.223091
1   -4.631160   -0.946742   1.861277
1   -3.529492   -2.101404   1.091632
1   -2.935521   -1.061505   2.397350
1   -4.447195   1.530507   1.150132
1   -2.995583   1.256001   2.125200
1   -3.059962   2.453745   -0.688497
1   -2.628826   3.271074   0.810867
1   -3.164064   -2.227511   -1.180561
1   -3.934304   -1.413495   -2.538242
1   -1.998545   -0.021746   -2.714082
1   4.138309   3.955137   -0.265002
1   1.715536   4.440922   -0.164663
1   4.949845   1.607351   -0.214204
1   -0.497666   3.726751   0.068946
1   -1.347864   -2.643004   0.837073
1   3.386562   -3.067381   -2.283210
1   -1.364824   -1.492590   -2.389037

44
f.log | E(HF)=-3329.475497 | E(0K)=-3329.122087 | Imag=0 | Charge=1 | Multiplicity=2
6   -3.480206   -1.080945   0.693223
7   -2.650936   -1.204762   -0.536325
6   -3.342032   -0.595255   -1.688756
6   -2.334665   -2.630771   -0.823416
6   -1.284226   -3.155821   0.148921
7   -0.183613   -2.197554   0.181612
6   -3.339736   0.288027   1.345844
7   -1.923298   0.546113   1.660057
29   -0.752563   -0.314700   -0.122825
6   4.626185   -1.737957   0.181486
6   3.473480   -2.468909   0.386696
6   2.213941   -1.815796   0.377776
6   2.166648   -0.415779   0.209384
6   3.348740   0.328334   -0.104223
6   4.566532   -0.359238   -0.074050
8   3.215808   1.605621   -0.406592
6   1.028755   -2.613413   0.385325
8   1.036103   0.294659   0.289378
20   1.203468   2.372817   -0.575200
8   -0.893379   1.500809   -1.176733
8   -2.127770   3.276146   0.321807
8   0.336208   4.140914   0.690917
1   -0.651157   4.073285   0.706139
1   0.620630   4.824071   1.305398
1   -2.859577   3.781222   -0.045726
1   -1.825290   2.607899   -0.361167
1   -4.530043   -1.290672   0.456826
1   -3.151140   -1.841003   1.402638
1   -4.281323   -1.117467   -1.905909
1   -3.560188   0.450276   -1.478693
1   -2.700387   -0.649936   -2.568547
1   -3.244367   -3.242110   -0.792196
1   -1.933023   -2.674728   -1.837430
1   -1.703941   -3.270864   1.153870
1   -0.948709   -4.146373   -0.173344
1   -3.673947   1.076166   0.670712
1   -3.989028   0.325973   2.226784
1   -1.647769   0.091079   2.525639
1   5.588390   -2.235148   0.185944
1   3.513961   -3.542786   0.525821
1   5.470477   0.201863   -0.280007
1   1.182470   -3.687825   0.520464
1   -1.230821   1.385771   -2.069545
1   -1.781580   1.544649   1.781381

44
e.log | E(HF)=-3329.480901 | E(0K)=-3329.128026 | Imag=0 | Charge=1 | Multiplicity=2
6   -4.411999   0.935651   0.224426
6   -4.260173   2.333960   0.204486
6   -3.002501   2.886274   0.087374
6   -1.852620   2.068274   -0.018102
6   -2.003069   0.660226   -0.016757
6   -3.303568   0.125215   0.118163
6   -0.557420   2.694662   -0.087523
7   0.583990   2.094393   -0.143156
29   0.905341   0.136241   -0.241540
8   0.949480   -1.681115   -1.038293
8   -1.017671   -0.191536   -0.127438
8   -3.345305   -1.267776   0.139658
6   1.822987   2.873334   -0.112718
6   2.917046   2.081201   -0.821079
7   2.943432   0.666230   -0.362438
6   3.718040   -0.152284   -1.318426
6   3.505280   0.528966   1.013592
6   2.946389   -0.694702   1.741664
7   1.486503   -0.589079   1.839871
20   -1.008210   -2.465121   0.050655
8   -0.881766   -3.156920   -2.224794
8   -0.140274   -2.974866   1.889033
1   -0.028229   -3.535119   2.656878
1   -0.061771   -2.620410   -2.305684
1   -1.114395   -3.536245   -3.075792
1   4.599294   0.492733   0.961154
1   3.236621   1.420157   1.582771
1   4.724922   0.259484   -1.452513
1   3.811271   -1.169873   -0.943090
1   3.204358   -0.182583   -2.278034
1   3.894648   2.555272   -0.674149
1   2.710688   2.064911   -1.893031
1   2.093261   3.058259   0.931780
1   1.701414   3.848548   -0.593869
1   3.183609   -1.608956   1.192294
1   3.446246   -0.777355   2.713278
1   1.216751   0.018840   2.607395
1   -5.133696   2.966344   0.287756
1   -2.881707   3.963477   0.082554
1   -5.400886   0.499893   0.326805
1   -0.565899   3.788453   -0.071351
1   1.773170   -2.151923   -0.887968
1   1.025267   -1.503919   1.997509
1   -4.249171   -1.566330   0.291002

44
c.log | E(HF)=-3329.482500 | E(0K)=-3329.129774 | Imag=0 | Charge=1 | Multiplicity=2
6   3.996159   -0.770204   0.709035
7   3.276761   -0.314052   -0.512294
6   3.576260   -1.210051   -1.647498
6   3.635529   1.088636   -0.859358
6   2.945525   2.070745   0.081843
7   1.525887   1.733686   0.121494
6   3.193421   -1.802280   1.492909
7   1.912453   -1.202473   1.901665
29   1.181732   -0.207287   -0.072727
6   -2.970426   3.530038   0.023117
6   -1.609526   3.662113   0.195573
6   -0.784169   2.507277   0.231551
6   -1.384291   1.234488   0.132787
6   -2.780310   1.101707   -0.135366
6   -3.551535   2.261333   -0.155564
8   -3.240327   -0.128087   -0.364974
6   0.637096   2.671186   0.242024
8   -0.706544   0.094453   0.237396
20   -1.724573   -1.774761   -0.519366
8   0.502039   -1.954346   -0.808124
8   -3.295147   -3.353456   0.148871
8   -5.174403   -1.632174   0.513486
1   -4.633966   -0.861030   0.187603
1   -6.060160   -1.559342   0.147093
1   -3.429159   -4.274747   0.387124
1   -4.152495   -2.850162   0.324292
1   4.979008   -1.169442   0.435119
1   4.169485   0.095185   1.350525
1   4.628327   -1.128541   -1.944777
1   3.380048   -2.243411   -1.363010
1   2.942910   -0.953361   -2.496094
1   4.723493   1.223981   -0.844942
1   3.286595   1.268972   -1.877789
1   3.365481   2.002477   1.091209
1   3.110644   3.094722   -0.267201
1   2.970250   -2.668701   0.867164
1   3.797471   -2.156877   2.334950
1   2.034315   -0.573685   2.690507
1   -3.600722   4.410090   -0.004467
1   -1.154963   4.642001   0.283146
1   -4.616542   2.171059   -0.336998
1   0.992681   3.703214   0.310726
1   1.124686   -2.552376   -1.223977
1   1.250810   -1.914653   2.190574

44
b.log | E(HF)=-3329.485250 | E(0K)=-3329.132241 | Imag=0 | Charge=1 | Multiplicity=2
6   3.821923   0.026137   0.632986
7   3.045612   0.260888   -0.616875
6   3.509311   -0.648158   -1.684137
6   3.153672   1.676604   -1.067728
6   2.304545   2.591697   -0.191633
7   0.975454   1.999700   -0.069630
6   3.239764   -1.112068   1.465558
7   1.857026   -0.775816   1.839323
29   0.986610   0.022770   -0.149847
6   -3.774680   2.916551   0.248798
6   -2.454551   3.311410   0.234609
6   -1.423649   2.333262   0.215215
6   -1.777896   0.968422   0.240709
6   -3.145889   0.555162   0.195587
6   -4.120426   1.552985   0.222021
8   -3.382338   -0.746092   0.125275
6   -0.066029   2.759951   0.084821
8   -0.887369   -0.022070   0.279545
20   -1.612169   -2.116680   -0.107887
8   0.668427   -1.894130   -0.807225
8   0.007254   -3.407498   1.141210
8   -3.523304   -2.873618   -1.259245
1   -4.123197   -3.449360   -1.740083
1   -3.998402   -2.062686   -0.956084
1   0.255101   -4.283027   1.451902
1   0.630489   -3.096352   0.430593
1   4.871339   -0.170459   0.386389
1   3.796280   0.939902   1.228523
1   4.548813   -0.433455   -1.957994
1   3.440805   -1.679975   -1.343728
1   2.880964   -0.525739   -2.566633
1   4.201266   1.999657   -1.078927
1   2.777561   1.716272   -2.091611
1   2.749237   2.699314   0.803778
1   2.264946   3.591501   -0.635081
1   3.213493   -2.033798   0.881061
1   3.894051   -1.290562   2.325699
1   1.831442   -0.100781   2.597952
1   -4.560958   3.661173   0.263521
1   -2.189443   4.362078   0.222437
1   -5.162000   1.253117   0.209668
1   0.091485   3.842324   0.087591
1   1.073908   -2.109981   -1.650322
1   1.339934   -1.593740   2.147598

44
d.log | E(HF)=-3329.482168 | E(0K)=-3329.129971 | Imag=0 | Charge=1 | Multiplicity=2
6   -4.335699   -1.333645   0.009064
6   -4.091442   -2.708714   -0.165717
6   -2.795926   -3.173339   -0.251295
6   -1.696245   -2.286797   -0.170578
6   -1.938889   -0.901437   -0.008118
6   -3.276549   -0.457515   0.087535
6   -0.358154   -2.814475   -0.255914
7   0.738384   -2.141177   -0.148998
29   0.926796   -0.208253   0.273446
8   0.753453   1.458461   1.310759
8   -1.007048   0.009324   0.061667
8   -3.399574   0.920161   0.269069
6   2.032230   -2.802540   -0.310468
6   3.048464   -2.103758   0.588851
7   2.985392   -0.625799   0.424891
6   3.636251   0.035763   1.574940
6   3.612081   -0.174997   -0.852987
6   2.993661   1.125579   -1.366058
7   1.561721   0.922167   -1.615999
20   -1.126731   2.267642   0.360936
8   -0.403450   3.168642   -1.468064
8   -1.356413   4.616036   0.462859
1   -0.550418   3.359816   -2.395440
1   -0.923729   4.543071   -0.431174
1   -1.370586   5.528203   0.761474
1   4.693747   -0.069737   -0.712798
1   3.455950   -0.952699   -1.602482
1   4.670355   -0.309556   1.687715
1   3.647989   1.113264   1.418882
1   3.081955   -0.181829   2.487271
1   4.061643   -2.472713   0.390866
1   2.809718   -2.320953   1.631687
1   2.331291   -2.730342   -1.361063
1   1.981650   -3.866316   -0.058409
1   3.093078   1.916953   -0.620489
1   3.551481   1.450802   -2.251277
1   1.407991   0.456032   -2.505143
1   -4.926245   -3.393594   -0.228357
1   -2.607683   -4.232969   -0.380963
1   -5.355878   -0.970244   0.082529
1   -0.288486   -3.892648   -0.427559
1   1.516343   1.840800   1.745534
1   1.034644   1.807334   -1.640521
1   -4.330173   1.171720   0.275966
